# Supplementary material for: A Systematic Review of Nirmatrelvir/Ritonavir and Molnupiravir for the Treatment of Coronavirus Disease 2019
Source: Open Forum Infect Dis. 2024 Sep 7;11(9):ofae497. doi: 10.1093/ofid/ofae497 (PMC11403474; doi:10.1093/ofid/ofae497)
Supplement: ofae497_Supplementary_Data [file ofae497_supplementary_data.zip]

Archive with 2 entries (2 files):
- Paxlovid_PRISMA flowchart.docx
- supplemental table_paxlovid.docx
